# Supplementary material for: Obesity and Associated Factors in Brazilian Adults: Systematic Review and Meta-Analysis of Representative Studies
Source: Int J Environ Res Public Health. 2024 Aug 2;21(8):1022. doi: 10.3390/ijerph21081022 (PMC11354148; doi:10.3390/ijerph21081022)
Supplement: Supplementary file 1 [file ijerph-21-01022-s001.zip]

Archive with 4 entries (4 files):
- Supplementary Material-S1.pdf
- Supplementary Material-S2.pdf
- Supplementary Material-S3.pdf
- Supplementary Material-S4.zip
